# Supplementary material for: Estimating the size of the solution space of metabolic networks
Source: BMC Bioinformatics. 2008 May 19;9:240. doi: 10.1186/1471-2105-9-240 (PMC2483728; doi:10.1186/1471-2105-9-240)
Supplement: Additional file 1 — Human red blood cell metabolism supplementary files. The archive contains 4 text files: rbc.sto (stoichiometric matrix where each column is a reaction and each line is a metabolite), rbc.flu (one column, contains the sign of exchange fluxes: negative are incoming positive outcoming, zero free), rbc.names (contains the name of both reactions and metabolites), and rbc.max (contains maximum flux values of the reactions). [file 1471-2105-9-240-S1.tgz]

Archive with 3 entries (3 files):
- central.sto
- central.flu
- central.names
