# Supplementary material for: Estimating the size of the solution space of metabolic networks
Source: BMC Bioinformatics. 2008 May 19;9:240. doi: 10.1186/1471-2105-9-240 (PMC2483728; doi:10.1186/1471-2105-9-240)
Supplement: Additional file 1 — Human red blood cell metabolism supplementary files. The archive contains 4 text files: rbc.sto (stoichiometric matrix where each column is a reaction and each line is a metabolite), rbc.flu (one column, contains the sign of exchange fluxes: negative are incoming positive outcoming, zero free), rbc.names (contains the name of both reactions and metabolites), and rbc.max (contains maximum flux values of the reactions). [file 1471-2105-9-240-S1.tgz › central.names]

Reactions (75): 
1.  PDH 
2.  G1PP 
3.  ENO 
4.  revENO 
5.  FBA 
6.  revFBA 
7.  FBP 
8.  F6PA 
9.  revF6PA 
10.  GAPD 
11.  revGAPD 
12.  GLCS1 
13.  GLGC 
14.  GLCP 
15.  HEX1 
16.  PGM 
17.  revPGM 
18.  PFK 
19.  PGI 
20.  revPGI 
21.  PGK 
22.  revPGK 
23.  PPS 
24.  PYK 
25.  TPI 
26.  revTPI 
27.  TRSAR 
28.  GLXCL 
29.  GLYCK 
30.  GLYCLTDy 
31.  GLYCLTDx 
32.  PGL 
33.  EDA 
34.  EDD 
35.  GND 
36.  RPE 
37.  revRPE 
38.  RPI 
39.  revRPI 
40.  TALA 
41.  revTALA 
42.  TKT1 
43.  revTKT1 
44.  TKT2 
45.  revTKT2 
46.  G6PDH2r 
47.  revG6PDH2r 
48.  LGTHL 
49.  GLYOX 
50.  MGSA 
51.  ICL 
52.  MALS 
53.  ME2 
54.  PPCK 
55.  PPA 
56.  PPC 
57.  ME1 
58.  ACONT 
59.  revACONT 
60.  CITL 
61.  FRD2 
62.  FRD3 
63.  FUM 
64.  revFUM 
65.  CS 
66.  ICDHyr 
67.  revICDHyr 
68.  T_AKGDH 
69.  MDH 
70.  revMDH 
71.  MDH2 
72.  MDH3 
73.  SUCD1i 
74.  SUCOAS 
75.  revSUCOAS 

Metabolites (62): 
1.  nad 
2.  pyr 
3.  coa 
4.  co2 
5.  accoa 
6.  nadh 
7.  g1p 
8.  h2o 
9.  glc-D 
10.  pi 
11.  2pg 
12.  pep 
13.  fdp 
14.  g3p 
15.  dhap 
16.  f6p 
17.  dha 
18.  h 
19.  13dpg 
20.  adpglc 
21.  adp 
22.  glycogen 
23.  atp 
24.  ppi 
25.  g6p 
26.  3pg 
27.  amp 
28.  2h3oppan 
29.  glyc-R 
30.  glx 
31.  nadph 
32.  glyclt 
33.  nadp 
34.  6pgl 
35.  6pgc 
36.  2ddg6p 
37.  ru5p-D 
38.  xu5p-D 
39.  r5p 
40.  s7p 
41.  e4p 
42.  mthgxl 
43.  gthrd 
44.  lgt-S 
45.  lac-D 
46.  icit 
47.  succ 
48.  mal-L 
49.  oaa 
50.  cit 
51.  ac 
52.  fum 
53.  mql8 
54.  mqn8 
55.  2dmmql8 
56.  2dmmq8 
57.  akg 
58.  succoa 
59.  q8 
60.  q8h2 
61.  fad 
62.  fadh2 
Exchange Fluxes (29):
1.  glycogen 
2.  pi 
3.  ppi 
4.  h2o 
5.  atp 
6.  adp 
7.  h 
8.  nad 
9.  nadh 
10.  coa 
11.  nadp 
12.  nadph 
13.  co2 
14.  mqn8 
15.  mql8 
16.  fad 
17.  q8 
18.  2dmmql8 
19.  2dmmq8 
20.  fadh2 
21.  q8h2 
22.  amp 
23.  oaa 
24.  akg 
25.  pyr 
26.  pep 
27.  e4p 
28.  r5p 
29.  3pg 
