# Supplementary material for: Estimating the size of the solution space of metabolic networks
Source: BMC Bioinformatics. 2008 May 19;9:240. doi: 10.1186/1471-2105-9-240 (PMC2483728; doi:10.1186/1471-2105-9-240)
Supplement: Additional file 2 — E. coli central metabolism supplementary files. The archive contains 3 text files: central.sto (stoichiometric matrix where each column is a reaction and each line is a metabolite), central.flu (one column, contains the sign of exchange fluxes: negative are incoming, positive outcoming, zero free), central.names (contains the name of both reactions and metabolites). [file 1471-2105-9-240-S2.tgz]

Archive with 4 entries (4 files):
- rbc.max
- rbc.sto
- rbc.flu
- rbc.names
