# Supplementary material for: Estimating the size of the solution space of metabolic networks
Source: BMC Bioinformatics. 2008 May 19;9:240. doi: 10.1186/1471-2105-9-240 (PMC2483728; doi:10.1186/1471-2105-9-240)
Supplement: Additional file 2 — E. coli central metabolism supplementary files. The archive contains 3 text files: central.sto (stoichiometric matrix where each column is a reaction and each line is a metabolite), central.flu (one column, contains the sign of exchange fluxes: negative are incoming, positive outcoming, zero free), central.names (contains the name of both reactions and metabolites). [file 1471-2105-9-240-S2.tgz › rbc.max]

0 0.514444
1 0.425465
2 0.425465
3 0.425465
4 0.425465
5 0.867247
6 0.425465
7 0.425465
8 0.0456869
9 0.405738
10 0.405738
11 0.405738
12 0.305165
13 0.467844
14 0.467844
15 0.467844
16 0.156991
17 0.320003
18 0.172628
19 0.172628
20 0.172628
21 0.240681
22 0.0224137
23 0.240681
24 0.0235035
25 0.00088808
26 0.00088808
27 0.0194383
28 0.0526802
29 0.0526802
30 0.0194383
31 0.0194383
32 0.490591
33 0.446152
34 0.102402
35 0.320003
36 0.032769
37 0.000931257
38 0.00277522
39 0.00953629
40 0.467844
41 0.446152
42 0.539458
43 0.539458
44 1
45 1
