# Supplementary material for: Estimating the size of the solution space of metabolic networks
Source: BMC Bioinformatics. 2008 May 19;9:240. doi: 10.1186/1471-2105-9-240 (PMC2483728; doi:10.1186/1471-2105-9-240)
Supplement: Additional file 2 — E. coli central metabolism supplementary files. The archive contains 3 text files: central.sto (stoichiometric matrix where each column is a reaction and each line is a metabolite), central.flu (one column, contains the sign of exchange fluxes: negative are incoming, positive outcoming, zero free), central.names (contains the name of both reactions and metabolites). [file 1471-2105-9-240-S2.tgz › rbc.names]

1.  HK 
2.  PGI 
3.  PFK 
4.  ALD 
5.  TPI 
6.  GAPDH 
7.  PGK 
8.  DPGM 
9.  DPGase 
10.  PGM 
11.  EN 
12.  PK 
13.  LDH 
14.  G6PDH 
15.  PGL 
16.  PDGH 
17.  R5PI 
18.  Xu5PE 
19.  TKI 
20.  TKII 
21.  TA 
22.  AMPase 
23.  ADA 
24.  AK 
25.  ApK 
26.  AMPDA 
27.  AdPRT 
28.  IMPase 
29.  PNPase 
30.  PRM 
31.  PRPPsyn 
32.  HGPRT 
33.  GLC 
34.  23DPG 
35.  PYR 
36.  LAC 
37.  HX 
38.  ADE 
39.  ADO 
40.  INO 
41.  ADP 
42.  ATP 
43.  NAD 
44.  NADH 
45.  NADP 
46.  NADPH 
